# Supplementary material for: Genetics and beyond: Precision Medicine Real-World Data for Patients with Cervical, Vaginal or Vulvar Cancer in a Tertiary Cancer Center
Source: Int J Mol Sci. 2024 Feb 16;25(4):2345. doi: 10.3390/ijms25042345 (PMC10888648; doi:10.3390/ijms25042345)
Supplement: Supplementary file 1 [file ijms-25-02345-s001.zip]

Archive with 1 entries (1 files):
- ijms-2848594-supplementary.xlsx
