# Supplementary material for: Genetics and beyond: Precision Medicine Real-World Data for Patients with Cervical, Vaginal or Vulvar Cancer in a Tertiary Cancer Center
Source: Int J Mol Sci. 2024 Feb 16;25(4):2345. doi: 10.3390/ijms25042345 (PMC10888648; doi:10.3390/ijms25042345)
Supplement: Supplementary file 1 [file ijms-25-02345-s001.zip › ijms-2848594-supplementary.xlsx]

## Sheet: Tabelle1
		Case number	FIGO	month/year of sequencing results	sequencing panel	mutated genes	mutations	level of evidence	MTB drug recommendation	applied treatment	previous treatment
Cervical cancer cases:
		CC01	IVB	2019-10	Oncomine Comprehensive Assay (coverage: 5392) Oncomine Tumor Load Assay (coverage: 1512)	PIK3CA, KRAS	amplification: PIK3CA-gene: 3q26.32, chr3:178916549, ca. 6,96-fold amplification mutation: KRAS-gene: chr12:25398279, exon2, c.38G>A (NM_033360.3), p.Gly13Asp, coverage: 1991, allele- freq. (MUT): 38,82%.	IIIB	mTOR inhibitor	Ipilimumab/Nivolumab	Cisplatin, Paclitaxel, Bevacizumab
		CC02	IVB	2020-01	Ampliseq ComprehensivePanel v3 (coverage: 9394.2) Oncomine Tumor Load Assay (coverage: 2303)	PIK3CA, MSH6, MYC, TP53	mutations: MSH6-gene: chr2: 48033352, exon8, c.C2750T (NM_001281494), p.T917l, coverage: 1686, allele-freq.: 29.0%, probably pathogenic (ClinVar:-) PIK3CA-gene: chr3: 178916876, exon2, c.G263A (NM_006218), p.R88Q, coverage: 8478, allele-freq.: 31.0%, likely pathogenic (ClinVar:4) PIK3CA-gene: chr3: 178952007, exon21, c.A3062G (NM_006218), p.Y1021C, coverage: 10863, allele-freq.: 31.8%, likely pat…	n/a	mTOR inhibitor	none (stable disease)	Ipilimumab/Nivolumab
		CC03	IVB	2020-10	Ampliseq ComprehensivePanel v3 (coverage: 2787.7) Oncomine Tumor Load Assay (coverage: 1929)	PIK3CA	mutation: PIK3CA: chr3:178936091, exon10, c.1633G>A (NM_006218), protein E545K, coverage 2171, allele-freq.: 37% .	IIA	Alpelisib	none (rejected)	Carboplatin, Paclitaxel
		CC04	IVB	2017-11	NGS-Oncomie-Focus-Panel (coverage 1737)	PIK3CA	mutation: PIK3CA: chr3:178936082, exon10, c.1624G>A (NM_006218.2), p.Glu542Lys, coverage 1737, allele-freq.: 20.84%.	Tier 2	Temsirolimus	Temsirolimus	Cisplatin, Paclitaxel, Bevacizumab
		CC05	IVB	2020-03	Ampliseq ComprehensivePanel v3 (coverage: 788.1) Oncomine BRCA (coverage: 1729) Oncomine Tumor Load Assay (coverage: 5884)	PTEN, BRAF, RB1	mutations: BRAF-gene: chr7: 140453146, exon15, c.1789C>G (NM_004333), p.L597V, COSM470, coverage: 469, allele-freq.: 36,6%, pathogenic (ClinVar:5) PTEN-gene: chr10:89717708, exon8, c.1252C>T (NM_001304717), p.Q418X, COSM5159, coverage: 361, allele-Freq.: 50,4%, pathogenic (ClinVar:5) mutations (variant of uncertain significance): BRAF-gene: chr7:140453110, exon15, c.1825C>G (NM_004333), p.Q609E, …	n/a	MEK inhibitor	none (rapid deterioration)	Ipilimumab/Nivolumab
		CC06	IVB	2019-02	Oncomine Comprehensive Assay (coverage: 545.5) Oncomine Tumor Load Assay (coverage: 639.9)	FBXW7, NBN	mutations: FBXW7-gene: chr4:153247289, exon10, c.1513c>T (NM_033632.3), p.Arg505Cys, coverage: 627, allele-freq.:13.4%, FBXW7-gene: chr4:153271206, exon3, c.572C>G (NM_033632.3), p.Ser191Ter, coverage: 143, allele-freq.: 6.99% NBN-gene: chr8:90993638, exon3, c.284_285insA (NM_002485.4), p.Asp95fs, coverage: 941, allele-freq.: 49.52%.	IIIB	mTOR inhibitor	Ipilimumab/Nivolumab	Tisotumab-Vedotin (AGO-ZX-1)
		CC07	IVB	2018-02	NGS-Oncomine-Focus-Panel	PIK3CA, KRAS, c-MET	mutations: PIK3CA-gene: exon10, chr3:178936091, c.1633G>A (NM_006218.2), p.Glu545Lys, coverage: 1998, allele-freq.: 49,6% KRAS-gene: exon2, chr12:25398285, c.34G>A (NM_033360.3), p.Gly12Ser, coverage: 2000, allele-freq.: 45,05% gene-Fusion MET/MET-genee: t(7;7 q31.2), chr7:116411708 - chr7:116414934, MET(13)-MET(15).	Tier 2	Everolimus, Crizotinib	none (rejected)	Paclitaxel, Bevacizumab
		CC08	IVB	2022-02	TrueSIght Oncology 500 (TSO500)-Assay (coverage 224.5)	PIK3CA, CCND1, FGF19, FGF4, FGF3	mutations: PIK3CA-gene: chr3:178936082, c.1624G>A, exon10, NM_006218, protein E542K, coverage 308, allele-freq.: 14%, pathogenic (activating) CCND1-gene: chr11:69455949, CNV 2,8-fold amplification FGF19-gene: chr11:69513948, CNV 2,7-fold amplification FGF4-gene: chr11:69588019, CNV 2,7-fold amplification FGF3-gene: chr11:69625050, CNV 2,7-fold amplification.	IIIA	Alpelisib	Tisotumab-Vedotin	Pembrolizumab
		CC09	IVB	2022-02	TrueSIght Oncology 500 (TSO500)-Assay (coverage 199,4)	SMAD4, BRCA2	mutations: SMAD4-gene, chr18:48591919, c.1082G>A, exon9, NM_005359, protein: R361H, coverage: 80, allele-freq.: 63,7%, pathogenic. BRCA2-gene: chr13:32914341, c.5849_5852del, exon11, NM_000059, Protein: S1951Wfs*10, coverage: 55, allele-freq.: 45,5%, likely-pathogenic.	IIIA	PARP inhibitor	Cemiplimab	Cisplatin, Paclitaxel, Bevacizumab
		CC10	IVB	2021-09	Oncomine Comprehensive Assay Plus (coverage: 1203)	PIK3CA, KRAS, CTNND2, IL7R, KMT2C	mutations: PIK3CA-gene: chr3:178936091, c.1633G>A, exon10, NM_006218.4, Protein: E545K, coverage 1999, allele-freq.: 14,2%, pathogenic (activating) KRAS-gene: chr12:25398284, c.35G>A, exon2, NM_033360.4, Protein G12D, coverage 1996, allele-freq.: 17,1%, pathogenic, (activating) CTNND2-gene: chr5:10988230, CNV 11.34, CNV IL7R-gene: chr5:35857035, CNV 12.72, CNV variant of unclear significance: KMT…	IIA	Alpelisib	Cemiplimab	Carboplatin, Paclitaxel, Bevacizumab
Vulvar cancer cases
		VuC01	IVB	2022-04	Oncomine Comprehensive Assay Plus (coverage: 2837) Archer Oncology Research Analysis (coverage: 201125)	CDKN2A, EGFR, TP53, FAT1	mutations: gene CDKN2A: Chrom.Pos. 9:21971186; cDNA c.172C>T; exon2; Ref. mRNA NM_001195132.2; TMB R58Ter; Cov. 87; CNV/Fusion/TMB ; allele-freq.: 47,1%; Gnom AD; pathogenic (5; 0.998) variants of unclear significance: gene EGFR; Chrom.Pos. 7:55211010; cDNA; Exon; Ref. mRNA; TMB; Cov.; CNV/Fusion/TMB 21.77 TP53-gene: chr17:7579311, exon 4, c.375+1G>A, (NM_000546.6)-Ref:, coverage: 1217, allele-fr…	NCT 1A	Erlotinib	n/a lost to follow-up	Carboplatin, Paclitaxel
		VuC02	IVB	2021-05	Oncomine Comprehensive Assay Plus (coverage: 2033) Archer Oncology Research Analysis (coverage: 285614)	TP53, BAP1, CCND1, FGF19, FGF4, FGF3, OR4M1, RPL10	mutations: gene BAP1; Chrom.Pos. 3:52440844; cDNA c.659+1G>T; exon8; Ref. mRNA NM_004656.4; TMB Splicesite; Cov. 1565; CNV/Fusion/TMB; AF(%) 38.7%; Gnom AD; likely pathogenic gene TP53; Chrom.Pos. 17:7577565; cDNA c.716A>G; exon7; Ref. mRNA NM_000546.5; TMB N239S; Cov. 548; CNV/Fusion/TMB; allel-freq.: 50.7%; Gnom AD; likely pathogenic (4; 0.999) gene CCND1; Chrom.Pos. 11:69455949; cDNA; Exon; Re…	NCT2C	PARP inhibitor	none (rapid deterioration)	Cisplatin, Paclitaxel
		VuC03	IVB	2021-03	Oncomine Comprehensive Pane v3 (coverage: 3311.4) Archer FusionPlex Lung-Analysis (coverage: 84634) Oncomine Tumor Mutation Load Assay (coverage: 2394)	ARID1A, TP53, NOTCH1, ATM, TET2, NSD1	mutations: gene: ARID1A; Chrom.Pos. 1:27057894; cDNA c.1602C>A; exon3; Ref. mRNA (NM_139135); TMB Y534X; Cov. 620; CNV/Fusion/TMB ; allele-freq.9%; Gnom AD; pathogenic (5; 0.996) gene TP53; Chrom.Pos. 17:7574003; cDNA c.907C>T; Exon10; Ref. mRNA (NM_001276761; TMB R303X; Cov. 1736; CNV/Fusion/TMB; allele-Freq. 7.8%; Gnom AD; pathogenic (5; 0.997) gene TP53; Chrom.Pos. 17:7574003; cDNA c.1024C>T; …	IIIA	Pembrolizumab	none (rejected)	Cisplatin, Paclitaxel
Vaginal cancer cases
		VaC01	IIIB	2020-12	Archer Oncology Research Analysis (coverage: 315647) Oncomine Comprehensive assay Plus (coverage: 2178)	TP53, CCND1, FGF19, FGF4, FGF3, YAP1	mutations: TP53-gene; Chrom.Pos. 17:7578534;cDNA c.396G>T; exon5; Ref. mRNA (NM_000546.5);TMB K132N;Cov. 2000; CNV/Fusion/TMB; allel-freq.: 54.1%; Gnom AD; Beurt. likely pathogenic (4; 0.999) CCND1-gene; Chrom.Pos. 11:69455949; cDNA; Exon; Ref. mRNA; TMB; Cov.; CNV/Fusion/TMB allel-freq.: 13.17; Gnom AD; CNV FGF19-gene; Chrom.Pos. 11:69513948; cDNA; Exon; Ref. mRNA; TMB; Cov.; CNV/ Fusion/TMB all…	n/a	Pembrolizumab	none (stable disease)	Radiochemotherpy
		VaC02	IVB	2020-12	Oncomine Comprehensive Panel v3 (coverage: 3607) Archer FusionPlex Lung analysis (coverage: 44142) Oncomine Tumor Mutation Load Assay (coverage. 1432)	PIK3CA	mutations: gene: PIK3CA; Chrom.Pos. 3:178936082; cDNA c.1624G >A; exon10; Ref. mRNA (NM_006218); TMB E542K; Cov. 4761; CNV/Fusion/TMB; allel-freq.: 3.2%; Gnom AD; likely pathogenic (4; 0.999) TMB 1198888; CNV / Fusion/TMB 2.5; TMB low	n/a	no MTB recommendation. The patient deceased before MTB presentation.	none (rapid deterioration)	Cisplatin, Paclitaxel
Supplementary Table 1: patient overview. It provides an overview of all patients who received a treatment recommendation from the MTB, including all molecular alterations found in their cases, their MTB treatment recommendation and their prior and subsequent lines of therapy.
